# Supplementary material for: The Structure of Evolutionary Model Space for Proteins across the Tree of Life
Source: Biology (Basel). 2023 Feb 10;12(2):282. doi: 10.3390/biology12020282 (PMC9952988; doi:10.3390/biology12020282)
Supplement: Supplementary file 1 [file biology-12-00282-s001.zip]

Archive with 19 entries (18 files):
- Scolaro_Braun_2022_supplementary_data/
- Scolaro_Braun_2022_supplementary_data/Scolaro_Braun_Supplementary_Figure_S2.pdf
- __MACOSX/Scolaro_Braun_2022_supplementary_data/._Scolaro_Braun_Supplementary_Figure_S2.pdf
- Scolaro_Braun_2022_supplementary_data/Scolaro_Braun_Supplementary_File_S2.xlsx
- __MACOSX/Scolaro_Braun_2022_supplementary_data/._Scolaro_Braun_Supplementary_File_S2.xlsx
- Scolaro_Braun_2022_supplementary_data/Scolaro_Braun_Supplementary_Figure_S1.pdf
- __MACOSX/Scolaro_Braun_2022_supplementary_data/._Scolaro_Braun_Supplementary_Figure_S1.pdf
- Scolaro_Braun_2022_supplementary_data/.DS_Store
- __MACOSX/Scolaro_Braun_2022_supplementary_data/._.DS_Store
- Scolaro_Braun_2022_supplementary_data/Scolaro_Braun_Supplementary_File_S3.xlsx
- __MACOSX/Scolaro_Braun_2022_supplementary_data/._Scolaro_Braun_Supplementary_File_S3.xlsx
- Scolaro_Braun_2022_supplementary_data/Scolaro_Braun_Supplementary_File_S4.xlsx
- __MACOSX/Scolaro_Braun_2022_supplementary_data/._Scolaro_Braun_Supplementary_File_S4.xlsx
- Scolaro_Braun_2022_supplementary_data/Scolaro_Braun_Supplementary_File_S5.xlsx
- __MACOSX/Scolaro_Braun_2022_supplementary_data/._Scolaro_Braun_Supplementary_File_S5.xlsx
- Scolaro_Braun_2022_supplementary_data/~$Scolaro_Braun_Supplementary_File_S5.xlsx
- __MACOSX/Scolaro_Braun_2022_supplementary_data/._~$Scolaro_Braun_Supplementary_File_S5.xlsx
- Scolaro_Braun_2022_supplementary_data/Scolaro_Braun_Supplementary_File_S1.xlsx
- __MACOSX/Scolaro_Braun_2022_supplementary_data/._Scolaro_Braun_Supplementary_File_S1.xlsx
